# Supplementary material for: Impact of V-box insertion on promoter activity and virus-inducibility in transgenic Arabidopsis thaliana
Source: PeerJ. 2025 Oct 31;13:e20178. doi: 10.7717/peerj.20178 (PMC12581914; doi:10.7717/peerj.20178)
Supplement: Supplemental Information 3 [file peerj-13-20178-s003.xls]

## Sheet: Sheet1
ITEM TO CHECK	IMPORTANCE	CHECKLIST	COMMENTS/WHERE?
EXPERIMENTAL DESIGN
Definition of experimental and control groups	E	Yes	Line213 and Line 214
Number within each group	E	Yes	Line189 to Line 192
Assay carried out by core lab or investigator's lab?	D	Yes	Investigator's lab
Acknowledgement of authors' contributions	D	Yes	Author Information
SAMPLE
Description	E	Yes	Line189 to Line 192
Volume/mass of sample processed	D	Yes	Line165 to Line 187
Microdissection or macrodissection	E	Yes	macrodissection,Line189 to Line 192
Processing procedure	E	Yes
If frozen - how and how quickly?	E	Yes	Line192 to Line 193
If fixed - with what, how quickly?	E	No
Sample storage conditions and duration (especially for FFPE samples)	E	No
NUCLEIC ACID EXTRACTION
Procedure and/or instrumentation	E	Yes
Name of kit and details of any modifications	E	Yes	Line192 to Line 194
Source of additional reagents used	D	No
Details of DNase or RNAse treatment	E	Yes	Line196 to Line 197
Contamination assessment (DNA or RNA)	E	Yes	Line194 to Line 195
Nucleic acid quantification	E	Yes
Instrument and method	E	Yes	Line194 to Line 195
Purity (A260/A280)	D	Yes	Fig.S5
Yield	D
RNA integrity method/instrument	E	Yes
RIN/RQI or Cq of 3' and 5' transcripts	E	No
Electrophoresis traces	D	Yes	supplemental Fig1
Inhibition testing (Cq dilutions, spike or other)	E	Yes	Cq dilutions
REVERSE TRANSCRIPTION
Complete reaction conditions	E	Yes	Line206 to Line 212
Amount of RNA and reaction volume	E	Yes	Line199 to Line 200
Priming oligonucleotide (if using GSP) and concentration	E	Yes	Line201 to Line 205
Reverse transcriptase and concentration	E	Yes	Line197 to Line 200
Temperature and time	E	Yes	Line198 to Line 200
Manufacturer of reagents and catalogue numbers	D	No
Cqs with and without RT	D*	No
Storage conditions of cDNA	D	No
qPCR TARGET INFORMATION
If multiplex, efficiency and LOD of each assay.	E	Yes	Line201 to Line 205
Sequence accession number	E	Yes	Line200
Location of amplicon	D	No
Amplicon length	E	Yes	Line203 to Line 205
In silico specificity screen (BLAST, etc)	E	Yes	BLAST
Pseudogenes, retropseudogenes or other homologs?	D	No
Sequence alignment	D	No	BLAST
Secondary structure analysis of amplicon	D	No	Primer3Plus
Location of each primer by exon or intron (if applicable)	E	No
What splice variants are targeted?	E	No
qPCR OLIGONUCLEOTIDES
Primer sequences	E	Yes	Line201 to Line 205
RTPrimerDB Identification Number	D	No
Probe sequences	D**	No
Location and identity of any modifications	E	No
Manufacturer of oligonucleotides	D	No
Purification method	D	No
qPCR PROTOCOL
Complete reaction conditions	E	Yes	Line197 to Line 212
Reaction volume and amount of cDNA/DNA	E	Yes	Line197 to Line 212
Primer, (probe), Mg++ and dNTP concentrations	E	Yes	Line197 to Line 212
Polymerase identity and concentration	E	Yes	Line197 to Line 212
Buffer/kit identity and manufacturer	E	Yes	Line197 to Line 212
Exact chemical constitution of the buffer	D	No
Additives (SYBR Green I, DMSO, etc.)	E	Yes	Line197 to Line 212
Manufacturer of plates/tubes and catalog number	D	Yes	Line199
Complete thermocycling parameters	E	Yes	Line197 to Line 212
Reaction setup (manual/robotic)	D	Yes	Line197 to Line 212
Manufacturer of qPCR instrument	E	Yes	Line197 to Line 212
qPCR VALIDATION
Evidence of optimisation (from gradients)	D	Yes	supplemental Fig1
Specificity (gel, sequence, melt, or digest)	E	Yes	melt，Line211 to Line 212
For SYBR Green I, Cq of the NTC	E	Yes	Line199 to Line 201
Standard curves with slope and y-intercept	E	Yes
PCR efficiency calculated from slope	E	Yes	Fig.S4
Confidence interval for PCR efficiency or standard error	D	Yes	Fig.S4
r2 of standard curve	E	Yes	Fig.S4
Linear dynamic range	E	Yes
Cq variation at lower limit	E	Yes	Fig.S4
Confidence intervals throughout range	D	Yes	Fig.S4
Evidence for limit of detection	E	Yes	Fig.S4
If multiplex, efficiency and LOD of each assay.	E	No	SYBR only
DATA ANALYSIS
qPCR analysis program (source, version)	E	Yes	Bio-Rad CFX Maestro 1.1 Version:4.1.2433.1219
Cq method determination	E	Yes	Bio-Rad CFX Maestro 1.1 Version:4.1.2433.1219
Outlier identification and disposition	E	Yes	Bio-Rad CFX Maestro 1.1 Version:4.1.2433.1219
Results of NTCs	E	Yes
Justification of number and choice of reference genes	E	Yes	Line 200 to Line 201
Description of normalisation method	E	Yes	Line213 to Line 214
Number and concordance of biological replicates	D	Yes	Line197 to Line 212
Number and stage (RT or qPCR) of technical replicates	E	Yes	Line189 to Line 192
Repeatability (intra-assay variation)	E	Yes	SPSS22.0
Reproducibility (inter-assay variation, %CV)	D	Yes	SPSS22.0
Power analysis	D	Yes	SPSS22.0
Statistical methods for result significance	E	Yes	SPSS22.0
Software (source, version)	E	Yes	SPSS22.0
Cq or raw data submission using RDML	D	No
Table 1. MIQE checklist for authors, reviewers and editors. All essential information (E) must be submitted with the manuscript. Desirable
information (D) should be submitted if available. If using primers obtained from RTPrimerDB, information on qPCR target, oligonucleotides,
protocols and validation is available from that source.
*: Assessing the absence of DNA using a no RT assay is essential when first extracting RNA. Once the sample has been validated as
RDNA-free, inclusion of a no-RT control is desirable, but no longer essential.
**: Disclosure of the probe sequence is highly desirable and strongly encouraged. However, since not all commercial pre-designed assay
vendors provide this information, it cannot be an essential requirement. Use of such assays is advised against.
